# Supplementary material for: High-Throughput Rapid and Inexpensive Assay for Quantitative Determination of Low Cell-Density Yeast Cultures
Source: Microorganisms. 2019 Jan 24;7(2):32. doi: 10.3390/microorganisms7020032 (PMC6406537; doi:10.3390/microorganisms7020032)
Supplement: Supplementary file 1 [file microorganisms-07-00032-s001.zip]

Archive with 4 entries (4 files):
- Figure S1.tif
- Figure S2.tif
- Supplementary Material S3 Description.pdf
- Supplementary Material S3.xlsm
