# Supplementary material for: High-Throughput Rapid and Inexpensive Assay for Quantitative Determination of Low Cell-Density Yeast Cultures
Source: Microorganisms. 2019 Jan 24;7(2):32. doi: 10.3390/microorganisms7020032 (PMC6406537; doi:10.3390/microorganisms7020032)
Supplement: Supplementary file 1 [file microorganisms-07-00032-s001.zip › Supplementary Material S3.xlsm]

## Sheet: Raw Data
				INSERT DATA HERE											A1	A2	A3	A4	A5	A6	A7	A8	A9	A10	A11	A12
														sampling points

## Sheet: Data Analysis
Automatic search of the exponential Phase (Y/N)?			NO	Start EXP
with NO selected, enter START & END values of cultures			165	End Exp
			51	R2
NOTE: WRITE AS INPUT ONLY RED DATA			Algorithm A	slope
	Rows (time points)	235		Intercept
	Columns(Coltures)	96		LAG [A]
INPUT AREA			Algorithm B	LAG [B]
			Algorithm C	LAG [C]
delta t	20	ALGORITHM A
threshold R2	0.94
threshold slope	0.0005			Cell Dens- A
threshold [%]	40	ALGORITHM B		Cell Dens- B
moving window width (MWW)	30	ALGORITHM C		Cell Dens- C
Slope Meth A	-0.00245964	SLA		Mean
Intercept Meth A	6.93972	INCA	Points	Time
Slope Meth B	-0.00283161	SLB	1	0
Intercept Meth B	7.28968	INCB	2	5
Slope Meth C	-0.00259965	SLC	3	10
Intercept Meth C	6.8589	INCC	4	15
slope OD	2.28644e+08	SLO	5	20
Intercept OD	-2.92411e+07	INCO	6	25
			7	30
			8	35
			9	40
			10	45
			11	50
			12	55
			13	60
			14	65
			15	70
			16	75
			17	80
			18	85
			19	90
			20	95
			21	100
			22	105
			23	110
			24	115
			25	120
			26	125
			27	130
			28	135
			29	140
			30	145
			31	150
			32	155
			33	160
			34	165
			35	170
			36	175
			37	180
			38	185
			39	190
			40	195
			41	200
			42	205
			43	210
			44	215
			45	220
			46	225
			47	230
			48	235
			49	240
			50	245
			51	250
			52	255
			53	260
			54	265
			55	270
			56	275
			57	280
			58	285
			59	290
			60	295
			61	300
			62	305
			63	310
			64	315
			65	320
			66	325
			67	330
			68	335
			69	340
			70	345
			71	350
			72	355
			73	360
			74	365
			75	370
			76	375
			77	380
			78	385
			79	390
			80	395
			81	400
			82	405
			83	410
			84	415
			85	420
			86	425
			87	430
			88	435
			89	440
			90	445
			91	450
			92	455
			93	460
			94	465
			95	470
			96	475
			97	480
			98	485
			99	490
			100	495
			101	500
			102	505
			103	510
			104	515
			105	520
			106	525
			107	530
			108	535
			109	540
			110	545
			111	550
			112	555
			113	560
			114	565
			115	570
			116	575
			117	580
			118	585
			119	590
			120	595
			121	600
			122	605
			123	610
			124	615
			125	620
			126	625
			127	630
			128	635
			129	640
			130	645
			131	650
			132	655
			133	660
			134	665
			135	670
			136	675
			137	680
			138	685
			139	690
			140	695
			141	700
			142	705
			143	710
			144	715
			145	720
			146	725
			147	730
			148	735
			149	740
			150	745
			151	750
			152	755
			153	760
			154	765
			155	770
			156	775
			157	780
			158	785
			159	790
			160	795
			161	800
			162	805
			163	810
			164	815
			165	820
			166	825
			167	830
			168	835
			169	840
			170	845
			171	850
			172	855
			173	860
			174	865
			175	870
			176	875
			177	880
			178	885
			179	890
			180	895
			181	900
			182	905
			183	910
			184	915
			185	920
			186	925
			187	930
			188	935
			189	940
			190	945
			191	950
			192	955
			193	960
			194	965
			195	970
			196	975
			197	980
			198	985
			199	990
			200	995
			201	1000
			202	1005
			203	1010
			204	1015
			205	1020
			206	1025
			207	1030
			208	1035
			209	1040
			210	1045
			211	1050
			212	1055
			213	1060
			214	1065
			215	1070
			216	1075
			217	1080
			218	1085
			219	1090
			220	1095
			221	1100
			222	1105
			223	1110
			224	1115
			225	1120
			226	1125
			227	1130
			228	1135
			229	1140
			230	1145
			231	1150
			232	1155
			233	1160
			234	1165
			235	1170
			236	1175
			237	1180
			238	1185
			239	1190
			240	1195
			241	1200
			242	1205
			243	1210
			244	1215
			245	1220
			246	1225
			247	1230
			248	1235
			249	1240
			250	1245
			251	1250
			252	1255
			253	1260
			254	1265
			255	1270
			256	1275
			257	1280
			258	1285
			259	1290
			260	1295
			261	1300
			262	1305
			263	1310
			264	1315
			265	1320
			266	1325
			267	1330
			268	1335
			269	1340
			270	1345
			271	1350
			272	1355
			273	1360
			274	1365
			275	1370
			276	1375
			277	1380
			278	1385
			279	1390
			280	1395
			281	1400
			282	1405
			283	1410
			284	1415
			285	1420
			286	1425
			287	1430
			288	1435
			289	1440
			290	1445
			291	1450
			292	1455
			293	1460
			294	1465
			295	1470
			296	1475
			297	1480
			298	1485
			299	1490
			300	1495
